# Supplementary material for: A cytosolic IF1 reporter enables real-time visualization of severe mitochondrial membrane damage
Source: J Cell Biol. 2026 Jun 2;225(8):e202511088. doi: 10.1083/jcb.202511088 (PMC13228541; doi:10.1083/jcb.202511088)
Supplement: Table S1 — lists the strains used in this study. [file jcb_202511088_tables1.xlsx]

## Sheet: Sheet1
strains/ organisms	source	code
C.elegans: pink-1(ok3538) II	CGC	RB2547
C.elegans: eat-3(tm1107) II, outcross x3	this study	SHX81
C. elegans: fzo-1(tm1133) II, outcross x3	this study	SHX222
C.elegans: atp-3::gfp(zju133)I	this study	SHX280
C.elegans: Pcol-19-TOMM-20::GFP(zjuSi42)I	this study	SHX347
C.elegans: aass-1(yq211) IV ; Phyp-7-mito::GFP(yqIs157) V	this study	SHX485
C.elegans: argn-1(yq187) X	this study	SHX535
C.elegans: Pcol-19::GFP(zjuSi60) IV	this study	SHX664
C.elegans: Phyp-7-TOMM-20::mKate2(zjuSi126)II	this study	SHX1821
C.elegans: chch-3(tm2336) II; Pser-2-ROM-3::myriGFP; Podr-1-RFP(wyIs592)	this study	SHX1876
C.elegans: drp-1(tm1108) IV ; Pcol-19-mito::mKate2(zjuSi47) II	this study	SHX2128
C.elegans: Pcol-19-mito::GFP(zjuSi197)I	this study	SHX2157
C.elegans: Pcol-19-GFP::LGG-1(zjuSi288)X	this study	SHX3028
C.elegans: Pcol-19-mito::mKate2(zjuSi47)II;Pcol-19-MAI-1::GFP(zjuEx2864)	this study	SHX4965
C.elegans: Pmai-1-GFP::MAI-1(zjuEx3037)	this study	SHX5126
C.elegans: Pcol-19-MAI-1::GFP(zjuSi510)IV	this study	SHX5346
C.elegans: Pcol-19-mito::mKate2(zjuSi47)II;Pcol-19-MAI-2::GFP(zjuEx3163)	this study	SHX5358
C.elegans: Phyp-7-TOMM-20::mKate2(zjuSi126)II;Pcol-19-MAI-1::GFP(zjuSi510)IV	this study	SHX5373
C.elegans: chch-3(tm2336)II;Pcol-19-MAI-1::GFP(zjuSi510)IV	this study	SHX5482
C.elegans: Pcol-19-TOMM-20::GFP(zjuSi42)I;Pcol-19-MAI-1::mKate2(zjuEx3209)	this study	SHX5504
C.elegans: Pcol-19-TOMM-20::GFP(zjuSi42)I;Pcol-19-MAI-2::mKate2(zjuEx3210)	this study	SHX5505
C.elegans: Pcol-19-TOMM-20::GFP(zjuSi42)I;Pcol-19-MAI-1(CDS 1-41aa)::mKate2(zjuEx3212)	this study	SHX5507
C.elegans: aass-1(yq211)IV;Phyp-7-TOMM-20::mKate2 (zjuSi126)II;Pcol-19-MAI-1::GFP(zjuSi510)IV	this study	SHX5526
C.elegans: argn-1(yq187)X;Phyp-7-TOMM-20::mKate2 (zjuSi126)II;Pcol-19-MAI-1::GFP(zjuSi510)IV	this study	SHX5527
C.elegans: pink-1(ok3538)II;Pcol-19-MAI-1::GFP(zjuSi510)IV	this study	SHX5529
C.elegans: Pcol-19-MAI-1::GFP(zjuSi510)IV;Pced-1-NUC-1::mCherry(qxIs257)V	this study	SHX5547
C.elegans: atp-3::gfp(zju133)I;Pcol-19-MAI-1::BFP(zjuSi539)V	this study	SHX5649
C.elegans: Pcol-19-NUC-1::mNeonGreen(zjuSi534)II; Pcol-19-MAI-1::BFP (zjuSi539)V; Pcol-19-TOMM-20::mYonghong (zjuSi577)I	this study	SHX5655
C.elegans: atp-3::gfp(zju133)I;Pcol-19-MAI-1::mKate2 (zjuEx3392)	this study	SHX5784
C.elegans: Phyp-7-TOMM-20::mKate2(zjuSi126)II;Pcol-19-MAI-1::GFP(zjuSi510)IV;Pcol-19-TOMM-20 N55::miniSOG (zjuEx3393)	this study	SHX5785
C.elegans: Pcol-19-TOMM-20 N55::mYonghong(zjuSi577)I	this study	SHX5791
C.elegans: Pcol-19-MAI-1::GFP(zjuSi510)IV;Pcol-19-TOMM-20 N55::mYonghong(zjuSi577)I	this study	SHX5816
C.elegans: Phyp-7-TOMM-20::mKate2(zjuSi126)II;Pcol-19-ATP5IF1(CDS Human 20-106aa)::GFP (zjuEx3447)	this study	SHX5876
C.elegans: Phyp-7-TOMM-20::mKate2(zjuSi126)II;Pcol-19-MAI-2(CDS 18-109aa)::GFP (zjuEx3449)	this study	SHX5878
C.elegans: pdr-1(gk448)III, outcross x3	this study	SHX5911
C.elegans: Pcol-19-TOMM-20::GFP(zjuSi42)IV;Pcol-19-MAI-1(CDS 39-88aa)::mKate2(zjuEx3461)	this study	SHX5916
C.elegans: Phyp-7-TOMM-20::mKate2(zjuSi126)II;Pcol-19-GFP::LGG-1(zjuSi288)X;Pcol-19-MAI-1::BFP (zjuSi539)V	this study	SHX5941
C.elegans: pdr-1(gk448)III;Pcol-19-MAI-1::GFP(zjuSi510)IV; Pcol-19-TOMM-20 N55::mYonghong(zjuSi577)I	this study	SHX5942
C.elegans: pink-1(ok3538)II; Pcol-19-MAI-1::GFP(zjuSi510)IV; Pced-1-NUC-1::mCherry(qxIs257)V	this study	SHX5944
C.elegans: eat-3(tm1107)II;Pcol-19-MAI-1::GFP(zjuSi510)IV; Pcol-19-TOMM-20 N55::mYonghong(zjuSi577)I	this study	SHX5945
C.elegans: Phyp-7-TOMM-20::mKate2(zjuSi126)II; Pcol-19-mito::GFP(zjuSi197)I	this study	SHX5973
C.elegans: fzo-1(tm1133)II;Pcol-19-MAI-1::GFP(zjuSi510)IV; Pcol-19-TOMM-20 N55::mYonghong(zjuSi577)I	this study	SHX5950
C.elegans: Phyp-7-TOMM-20::mKate2(zjuSi126)II; Pcol-19-ATP5IF1::GFP (zjuEx3485)	this study	SHX6000
C.elegans: Pcol-19-MAI-1::mKate2(zjuSi594)II	this study	SHX6029
C.elegans: drp-1(tm1108)IV;Pcol-19-MAI-1::GFP(zjuSi510)IV; Pcol-19-TOMM-20 N55::mYonghong(zjuSi577)I	this study	SHX6031
C.elegans: atp-3::gfp(zju133)I; Pcol-19-MAI-1::mKate2 (zjuSi594)II	this study	SHX6067
C.elegans: atg-3(bp412)IV;Pcol-19-MAI-1::GFP(zjuSi510)IV; Pced-1-NUC-1::mCherry(qxIs257)V	this study	SHX6109
C.elegans: lgg-1(tm3489)II;Pcol-19-MAI-1::GFP(zjuSi510)IV; Pced-1-NUC-1::mCherry(qxIs257)V	this study	SHX6115
C.elegans: Pmai-1-MAI-1-GFP(zjuSi602)IV	this study	SHX6126
C.elegans: atp-3::gfp(zju133)I; Pcol-19-TOMM-20 N55::mYonghong(zjuSi577)I	this study	SHX6284
C.elegans: atp-3::gfp(zju133)I; Pcol-19-TOMM-20 N55::mYonghong(zjuSi577)I; Pcol-19-MAI-1::BFP(zjuSi539)V	this study	SHX6354
C.elegans: Pscav-3-SCAV-3::GFP (qxIs430); Pcol-19-MAI-1::mKate2 (zjuSi594)II	this study	SHX6355
