# Supplementary material for: A cytosolic IF1 reporter enables real-time visualization of severe mitochondrial membrane damage
Source: J Cell Biol. 2026 Jun 2;225(8):e202511088. doi: 10.1083/jcb.202511088 (PMC13228541; doi:10.1083/jcb.202511088)
Supplement: Table S2 — lists the plasmids used in this study. [file jcb_202511088_tables2.xlsx]

## Sheet: Sheet1
Plasmids	Source	Code
Pcol-19-MAI-1::GFP	This study	pSX3151
Pmai-1-GFP::MAI-1	This study	pSX3727
pCFJ201-LoxP-SEC-Loxp-Pmai-1-MAI-1::GFP ChrIV	This study	pSX3744
pCFJ201-LoxP-SEC-Loxp-Pcol-19-MAI-1::GFP ChrIV	This study	pSX3917
pDEST883-LoxP-SEC-LoxP-Pcol-19-MAI-1::BFP ChrV	This study	pSX3997
Pcol-19-TOMM-20 N55::miniSOG(Q103L)	This study	pSX4011
Pcol-19-MAI-1::mKate2	This study	pSX4015
Pcol-19-MAI-1(CDS 1-41aa)::mKate2	This study	pSX4031
Pcol-19-MAI-2::mKate2	This study	pSX4040
pDEST5605-SEC-Pcol-19-MAI-1::mKate2 ChrII	This study	pSX4048
pCFJ210-LoxP-SEC-LoxP-Pcol-19-TOMM-20 N55::mYonghong ChrI	This study	pSX4180
Pcol-19-MAI-1(CDS 39-88aa)::mKate2	This study	pSX4322
Pcol-19-cIF1(CDS Human 20-106aa)::GFP	This study	pSX4378
Pcol-19-cMAI-2(CDS 18-109aa)::GFP	This study	pSX4379
Pcol-19-ATP5IF1::GFP	This study	pSX4294
