# Supplementary material for: A cytosolic IF1 reporter enables real-time visualization of severe mitochondrial membrane damage
Source: J Cell Biol. 2026 Jun 2;225(8):e202511088. doi: 10.1083/jcb.202511088 (PMC13228541; doi:10.1083/jcb.202511088)
Supplement: Table S3 — lists the primers used in this study. [file jcb_202511088_tables3.xlsx]

## Sheet: Sheet1
Primers	Gene	sequence
zju843	argn-1(yq187) for	gtacgaccacgtgtagtgc
zju844	argn-1(yq187) rev	cgtagtctctgataccgac
zju845	aass-1(yq211) for	ggacagagatcaagaatgcg
zju846	aass-1(yq211) rev	gataccacaaggtcatgctc
zju5871	fzo-1(tm1133) out for	agcaagcttagttcatactctgcc
zju5872	fzo-1(tm1133) in for	ttagttctgaacagcgggaag
zju5873	fzo-1(tm1133) rev	ttcttttcggcttgtgtc
zju6473	eat-3(tm1107) for	ttgatgtccgcattctcttcc
zju6474	eat-3(tm1107) in for	aactgtgaaaggtccgaatctc
zju6475	eat-3(tm1107) rev	cctcttccagtcacaactcc
zju6476	chch-3(tm2336) for	gaccgaaatgagattcccga
zju6477	chch-3(tm2336) in for	cggaaacgacggagaaagtg
zju6478	chch-3(tm2336) rev	acctcagtaagtggagcaca
zju6481	pink-1(ok3538) out for	tttgccagatgcgattgaac
zju6482	pink-1(ok3538) in for	actaccagcactcccatctcg
zju6483	pink-1(ok3538) rev	gatgatgtggcaggtgtgtc
zju6484	drp-1(tm1108) for	acttcgatgccgtgcgaaaag
zju6485	drp-1(tm1108) in for	aaggaactgatgcgatggac
zju6486	drp-1(tm1108) rev	cctccaatcgttgaatttgt
zju6516	pdr-1(gk448) out for	tgcttcttcggcctctctcatatc
zju6517	pdr-1(gk448) in for	caccgaaattcccagcgatgag
zju6518	pdr-1(gk448) rev	cactttctccttcccatcaca
zju6840	atg-3(bp412) for	cgcaatcacctcacgcaacc
zju6841	atg-3(bp412) rev	tcctggtcgtagatttcagc
zju6845	lgg-1 (tm3489) out for	gccttactagtactcgtcgt
zju6846	lgg-1 (tm3489) rev	cgctggccgaaaataacgat
zju6437	Pcol-19-xx-linker-FP backbone rev	cctgtaccctccaagggtcctcc
zju6448	3xGAS linker for	ggagcatcgggagcctcaggagcatc
zju6361	pSX4011-Pcol-19-TOMM-20 N55::miniSOG(Q103L) for	ggtggagggtctggtggc
zju6363	pSX4011-Pcol-19-TOMM-20 N55::miniSOG(Q103L) rev	gatccgccaccagaccctccacctgctccagcctgggcacg
zju6368	pSX4031-Pcol-19-MAI-1(CDS 1-41aa)::mKate2 for	aggaggacccttggagggtacaggatgtcaggatctggaagtgg
zju6369	pSX4031-Pcol-19-MAI-1(CDS 1-41aa)::mKate2 rev	gatgctcctgaggctcccgatgctcctcttcggaagtattcttctt
zju6431	pSX3151-Pcol-19-MAI-1::GFP for	ggaggacccttggagggtacaggatgtcaggatctggaagtggaag
zju6432	pSX3151-Pcol-19-MAI-1::GFP rev	ccacctcccgaacctccacctcctgttccgtgtcctttctcg
zju6544	pSX4322-Pcol-19-MAI-1(CDS 39-88)::mKate2 for	aggacccttggagggtacaggatgttccgaagacaacaaaaagatcag
zju6452	pSX4040-Pcol-19-MAI-2::mKate2 for	ggaggacccttggagggtacaggatgctcagcgtttcaagagc
zju6453	pSX4040-Pcol-19-MAI-2::mKate2 rev	gctcctgaggctcccgatgctccttcctttccgagggcacgct
zju6546	pSX4379-Pcol-19-cMAI-2(CDS 18-109aa)::GFP for	aggacccttggagggtacaggatgtccgccggaggacacggagac
zju6375	pSX4379-Pcol-19-cMAI-2(CDS 18-109aa)::GFP rev	tgctcctgaggctcccgatgctccttcctttccgagggcacgctc
zju6538	pSX4294-Pcol-19-ATP5IF1(CDS Human)::GFP for	aggaggacccttggagggtacaggatggcagtgacggcgttggcg
zju6539	pSX4294-Pcol-19-ATP5IF1(CDS Human)::GFP rev	tgctcctgaggctcccgatgctccatcatcatgttttagcattttgatcttc
zju6710	pSX4378-Pcol-19-cIF1(CDS Human 20-106aa)::GFP for	aggacccttggagggtacaggatgcaagcccgaggcttcggc
zju6971	atp-1 RNAi seq for	aaagaccgccattgccattgac
zju6972	atp-1 RNAi seq rev	ttgttcttcaattcccattggtacg
zju6973	atp-3 RNAi seq for	ggcatccttgtatttcttgacac
zju6974	atp-3 RNAi seq rev	gccctttttctcttgaaattagc
