# Supplementary material for: A cytosolic IF1 reporter enables real-time visualization of severe mitochondrial membrane damage
Source: J Cell Biol. 2026 Jun 2;225(8):e202511088. doi: 10.1083/jcb.202511088 (PMC13228541; doi:10.1083/jcb.202511088)
Supplement: Table S4 — lists the reagents, chemicals, and commercial kits used in this study. [file jcb_202511088_tables4.xlsx]

## Sheet: Sheet1
Reagents	Source	Identifier
Bacterial Strains
OP50	CGC	N/A
HT115	WEIDI	EC2010
DH5α Chemically Competent Cell	TOLOBIO	CC96102-02
DB3.1	Tsingke	TSC-C11
Chemicals
Agarose	Biosharp	BS081
Ultra GelRed (10,000 ×)	Vazyme	GR501-01
Sodium chloride	Sangon Biotech	A501218-0001
Bacto Agar	BD	214010
Bacto Peptone	BD	211677
Cholesterol	Sigma	C8667
Calcium chloride dihydrate	Sigma	C7902
Magnesiumsulfate heptahydrate	Sigma	M1880
Potassiumphosphate monobasic	Sigma	P5655
Potassium phosphate dibasic	MACKLIN	P816382
Sodium phosphate dibasic	Sangon Biotech	A501288-0500
Isopropyl beta-D-thiogalactoside	Sigma	I5502
Spectinomycin	Solarbio	S8040
Ampicillin	Solarbio	A8180
Tryptone	OXOID	CM0129
Yeast extract	OXOID	LP0021
Potassium chloride	Sigma	V900068
Carbonyl cyanide 4-(trifluoromethoxy)phenylhydrazone	Sigma	C2920
DMSO	Sigma	D4540
Rotenone	Sigma	R8875
Oligomycin	TargetMol	T21494
Tetramethylrhodamine ethyl ester	Thermo Fisher	T669
Critical Commercial Assays
2 × Phanta Max Master Mix (Dye Plus)	Vazyme	P525-03
FastPure Gel DNA Extraction Mini Kit	Vazyme	DC301-01
2 × MultiF Seamless Assembly Mix	Abclonal	RK21020
FastPure Plasmid Mini Kit	Vazyme	DC201-01
Gateway LR clonase II	Invitrogen	11791020
